# Supplementary material for: Onset and predictors of first-line antiretroviral therapy treatment failure among children in Ethiopia: a systematic review and meta-analysis
Source: BMC Pediatr. 2024 Dec 27;24:839. doi: 10.1186/s12887-024-05324-7 (PMC11673881; doi:10.1186/s12887-024-05324-7)
Supplement: Supplementary file 1 — Additional file 1: PRISMA _2020_checklist_cohort. [file 12887_2024_5324_MOESM1_ESM.zip]

Archive with 2 entries (2 files):
- additional file1 STROBE_checklist_cohort.docx
- PRISMA_2020_checklist.docx
